# Supplementary material for: Newtic1 Is a Component of Globular Structures That Accumulate along the Marginal Band of Erythrocytes in the Limb Blastema of Adult Newt, Cynops pyrrhogaster
Source: Biomedicines. 2022 Nov 1;10(11):2772. doi: 10.3390/biomedicines10112772 (PMC9687212; doi:10.3390/biomedicines10112772)
Supplement: Supplementary file 1 [file biomedicines-10-02772-s001.zip]

Archive with 1 entries (1 files):
- biomedicines-1988402-supplementary.pdf
